# Supplementary material for: The Tetramorium squaminode species group (Hymenoptera, Formicidae) in the Arabian Peninsula, with a new record from the Kingdom of Saudi Arabia and keys to Arabian species
Source: Zookeys. 2015 May 4;(502):99–115. doi: 10.3897/zookeys.502.9011 (PMC4443591; doi:10.3897/zookeys.502.9011)
Supplement: XML Treatment for Tetramorium latinode [file zookeys.502.9011-treatment1.xml]

<!DOCTYPE tp:taxon-treatment
  PUBLIC "-//TaxonX//DTD Taxonomic Treatment Publishing DTD v0 20100105//EN" "tax-treatment-NSO.dtd">
<tp:taxon-treatment xmlns:tp="http://www.plazi.org/taxpub"><tp:treatment-meta><kwd-group><label>Taxon classification</label><kwd><named-content content-type="kingdom">Animalia</named-content></kwd><kwd><named-content content-type="order">Hymenoptera</named-content></kwd><kwd><named-content content-type="family">Formicidae</named-content></kwd></kwd-group><mixed-citation publication-type="journal"><person-group><name><surname>Sharaf</surname><given-names>Mostafa R.</given-names></name><name><surname>Al Dhafer</surname><given-names>Hathal M.</given-names></name><name><surname>Aldawood</surname><given-names>Abdulrahman S.</given-names></name></person-group><article-title>The <italic><tp:taxon-name><tp:taxon-name-part taxon-name-part-type="genus">Tetramorium</tp:taxon-name-part> <tp:taxon-name-part taxon-name-part-type="species">squaminode</tp:taxon-name-part></tp:taxon-name></italic> species group (<tp:taxon-name><tp:taxon-name-part taxon-name-part-type="order">Hymenoptera</tp:taxon-name-part></tp:taxon-name>, <tp:taxon-name><tp:taxon-name-part taxon-name-part-type="family">Formicidae</tp:taxon-name-part></tp:taxon-name>) in the Arabian Peninsula, with a new record from the Kingdom of Saudi Arabia and keys to Arabian species</article-title><source>Zookeys</source><day>4</day><month>5</month><year>2015</year><volume>2015</volume><issue>502</issue><fpage>99</fpage><lpage>115</lpage><pub-id pub-id-type="doi">10.3897/zookeys.502.9011</pub-id></mixed-citation></tp:treatment-meta><tp:nomenclature><tp:taxon-name>
                        <tp:taxon-name-part taxon-name-part-type="genus">Tetramorium</tp:taxon-name-part>
                        <tp:taxon-name-part taxon-name-part-type="species">latinode</tp:taxon-name-part>
                    </tp:taxon-name><tp:taxon-authority>Collingwood &amp; Agosti, 1996</tp:taxon-authority><tp:nomenclature-citation-list><tp:nomenclature-citation><tp:taxon-name><tp:taxon-name-part taxon-name-part-type="genus">Tetramorium</tp:taxon-name-part> <tp:taxon-name-part taxon-name-part-type="species">latinode</tp:taxon-name-part></tp:taxon-name><comment> Collingwood &amp; Agosti, 1996: 335, fig. 12 (w.) YEMEN.</comment></tp:nomenclature-citation><tp:nomenclature-citation><tp:taxon-name>
                        <tp:taxon-name-part taxon-name-part-type="genus">Tetramorium</tp:taxon-name-part>
                        <tp:taxon-name-part taxon-name-part-type="species">latinode</tp:taxon-name-part>
                    </tp:taxon-name><comment>Holotype worker, YEMEN: Ma‘bar, pitfall trap, 11.v.1992 <italic>(M. Mahyoub &amp; A. Drews)</italic> (WMLC).</comment></tp:nomenclature-citation></tp:nomenclature-citation-list></tp:nomenclature><tp:treatment-sec sec-type="Diagnosis"><title>Diagnosis.</title><p><bold><italic>Worker</italic></bold> (Figs <xref ref-type="fig" rid="F1">1</xref>–<xref ref-type="fig" rid="F2">6</xref>)<bold>. Head.</bold> Head longer than broad; anterior clypeal margin with a median notch or impression; frontal carinae long and sinuate, reaching back almost to posterior margin of head; antennal scrobes distinct; eyes large (EL 0.12-0.17) with ten ommatidia in longest row. <bold>Mesosoma.</bold> Mesosoma profile a continuous curve; metanotal groove very weakly impressed; propodeal spines long and strong. <bold>Petiole.</bold> Petiole much higher than long in profile, in dorsal view much broader than long but slightly narrower than postpetiole which is clearly broader than long. <bold>Postpetiole.</bold> Postpetiole in profile lower than petiole and broadly rounded. <bold>Sculpture.</bold> Mandibles feebly longitudinally striated; cephalic dorsum and mesosoma irregularly but quite densely longitudinally reticulate-rugulose, petiole dorsum smooth and shining, postpetiole dorsum more or less smooth and shining with vestiges of patchy pattern, gaster smooth and shining. <bold>Pilosity.</bold> Body dorsum densely clothed with long, fine, soft finely barbulate hairs which are fewer on mesosoma and waist; antennae and tibiae with dense decumbent pubescence. Colour yellow, gaster brown to brownish yellow.</p><fig id="F1" position="float" orientation="portrait"><label>Figures 1–3.</label><caption><p><italic><tp:taxon-name><tp:taxon-name-part taxon-name-part-type="genus">Tetramorium</tp:taxon-name-part> <tp:taxon-name-part taxon-name-part-type="species">latinode</tp:taxon-name-part></tp:taxon-name></italic>, worker (<ext-link xmlns:xlink="http://www.w3.org/1999/xlink" ext-link-type="uri" xlink:href="http://data.antweb.org/specimen/casent0906432" xlink:type="simple">casent0906432</ext-link>, Saudi Arabia). <bold>1</bold> body in profile <bold>2</bold> body in dorsal view <bold>3</bold> head in full-face view. Photographer Estella Ortega, from <ext-link xmlns:xlink="http://www.w3.org/1999/xlink" ext-link-type="uri" xlink:href="http://www.AntWeb.org" xlink:type="simple">www.AntWeb.org</ext-link></p></caption><graphic xmlns:xlink="http://www.w3.org/1999/xlink" xlink:href="zookeys-502-099-g001.jpg" position="float" orientation="portrait" xlink:type="simple" id="oo_43125.jpg"/></fig><fig id="F2" position="float" orientation="portrait"><label>Figures 4–6.</label><caption><p><italic><tp:taxon-name><tp:taxon-name-part taxon-name-part-type="genus">Tetramorium</tp:taxon-name-part> <tp:taxon-name-part taxon-name-part-type="species">latinode</tp:taxon-name-part></tp:taxon-name></italic>, queen (<ext-link xmlns:xlink="http://www.w3.org/1999/xlink" ext-link-type="uri" xlink:href="http://data.antweb.org/specimen/casent0906431" xlink:type="simple">casent0906431</ext-link>, Saudi Arabia). <bold>4</bold> body in profile <bold>5</bold> body in dorsal view <bold>6</bold> head in full-face view. Photographer Estella Ortega, from <ext-link xmlns:xlink="http://www.w3.org/1999/xlink" ext-link-type="uri" xlink:href="http://www.AntWeb.org" xlink:type="simple">www.AntWeb.org</ext-link></p></caption><graphic xmlns:xlink="http://www.w3.org/1999/xlink" xlink:href="zookeys-502-099-g002.jpg" position="float" orientation="portrait" xlink:type="simple" id="oo_43126.jpg"/></fig></tp:treatment-sec><tp:treatment-sec sec-type="Material examined"><title>Material examined.</title><p>34 workers, Saudi Arabia, Al Bahah, Amadan forest, Al Mandaq, <named-content xmlns:xlink="http://www.w3.org/1999/xlink" content-type="dwc:verbatimCoordinates" xlink:type="simple">20°12.163'N, 41°13.906'E</named-content>, 1881 m, 19.v.2010 (<italic>M. R. Sharaf &amp; A. S. Aldawood Leg.</italic>); 1 worker, Saudi Arabia, Asir, Abha, Raydah, <named-content xmlns:xlink="http://www.w3.org/1999/xlink" content-type="dwc:verbatimCoordinates" xlink:type="simple">18°11.679'N, 42°23.691'E</named-content>, 1851 m, 8.vi.2014, (Pitfall trap) (<italic>Al Dhafer</italic> et al. <italic>Leg.</italic>); the following materials with data as the previous materials except coordinates and altitudes as follow: 1 worker, <named-content xmlns:xlink="http://www.w3.org/1999/xlink" content-type="dwc:verbatimCoordinates" xlink:type="simple">18°11.618'N, 42°23.420'E</named-content>, 1772 m; 2 workers, <named-content xmlns:xlink="http://www.w3.org/1999/xlink" content-type="dwc:verbatimCoordinates" xlink:type="simple">18°11.695'N, 42°23.818'E</named-content>, 1897 m; 2 workers, <named-content xmlns:xlink="http://www.w3.org/1999/xlink" content-type="dwc:verbatimCoordinates" xlink:type="simple">18°12.265'N, 42°24.744'E</named-content>, 2820 m; 5 workers, <named-content xmlns:xlink="http://www.w3.org/1999/xlink" content-type="dwc:verbatimCoordinates" xlink:type="simple">18°12.315'N, 42°24.607'E</named-content>, 2761 m; 5 workers, <named-content xmlns:xlink="http://www.w3.org/1999/xlink" content-type="dwc:verbatimCoordinates" xlink:type="simple">18°12.095'N, 42°24.536'E</named-content>, 2578 m. (KSMA).</p></tp:treatment-sec><tp:treatment-sec sec-type="Alate gyne"><title>Alate gyne.</title><p>Head little longer than broad with nearly straight or feebly convex sides; posterior margin of head weakly concave; eyes large and consist of 14 ommatidia in the longest row, EL about 0.27 × HW; antennae 12-segmented; frontal carinae long and sinuate, reaching back almost to posterior margin of head where they merge with the remaining sculpture of cephalic dorsum; antennal scrobes well developed; propodeal spines long and acute; petiole, postpetiole, pilosity and head sculpture as in worker. Bicoloured, body yellowish, gaster brown.</p><!--PageBreak--><!--PageBreak--><!--PageBreak--></tp:treatment-sec></tp:taxon-treatment>
